# Supplementary material for: Clinicopathological features and prognosis of patients with de novo versus nevus-associated melanoma in Taiwan
Source: PLoS One. 2017 May 4;12(5):e0177126. doi: 10.1371/journal.pone.0177126 (PMC5417671; doi:10.1371/journal.pone.0177126)
Supplement: S1 Table — (XLSX) [file pone.0177126.s001.xlsx]

## Sheet: 工作表1
Study No	male=1	age (yr)	solar exposure ( 1=no, 2=intermittent, 3=chronic)	Subtype (Acral= 1, SSM= 2, NM=3 , desmoplastic= 4, mocosa= 5)	Site (trunk=1, head/neck=2, extremities=3, acral=4, special site=5)	thickness (mm)	Ulcer=1	lymphovascular invasion=1	desmoplasia=1	neurotropism=1	regression=1	cell type (epitheloid=1, spindle=2, mixed=3)	associated nevus	Infiltrating lymphocytes	Sentinel lymph node status ( 1=positive nodes)	mitosis/mm2	AJCC stage	diagnosis to F/U	death=1	recurrence-free survival	disease recurrence=1	distant metastasis-free survival	distant metastasis=1
1	1	42	2	2	3	2.5	1	0	0	0	0	1	congenital nevus	absent	0	0	2	4.65205	1	3.56164	1	4.17534	1
2	0	49	1	2	5	5	1	0	0	0	0	1	0	non-brisk	0	4	2	2.89315	0	2.89315	0	2.89315	0
3	0	72	1	1	4	12	0	0	1	0	0	3	0	non-brisk	0	3	2	6.45479	0	6.45479	0	6.45479	0
4	0	67	1	1	4	5.5	0	0	0	0	0	1	0	non-brisk	0	1	3	1.88767	1	0.49863	1	0.835616	1
5	0	78	1	1	4	2.6	1	0	0	1	0	3	0	non-brisk	0	3	2	3.27945	1	3.14795	1	3.14795	1
6	1	77	1	1	4	1.2	1	0	0	0	0	1	0	absent	0	1	2	5.05205	1	4.79178	1	4.79178	1
7	1	71	1	1	4	4.5	1	0	0	1	0	3	0	non-brisk	0	0	2	3.66849	1	3.24384	1	3.24384	1
8	1	39	1	1	4	2.7	0	0	0	0	0	3	0	absent	0	4	2	5.33151	0	4.31781	1	5.33151	0
8	0	33	2	2	3	0.5	0	0	0	0	1	1	intradermal nevus	non-brisk	0	0	1	4.84932	0	4.84932	0	4.84932	0
9	0	54	1	1	4	Tis	0	0	0	0	0	2	0	brisk	0	0	Tis	6.23836	0	0.947945	1	6.23836	0
10	0	35	1	1	4	Tis	0	0	0	0	0	3	0	absent	0	1	Tis	5.9863	0	5.9863	0	5.9863	0
12	0	76	1	2	5	1	1	0	0	0	0	3	0	brisk	0	1	1	1.78904	1	1.78904	1	1.78904	1
11	0	48	1	1	4	Tis	0	0	0	0	0	3	0	absent	0	1	Tis	5.4274	0	5.4274	0	5.4274	0
13	1	60	2	2	1	0.6	0	0	0	0	0	1	dysplastic nevus	brisk	0	0	1	4.72329	0	4.72329	0	4.72329	0
14	1	66	1	1	4	Tis	0	0	0	0	0		0	absent	0	0	Tis	6.13151	0	6.13151	0	6.13151	0
15	1	56	1	1	4	Tis	0	0	0	0	0	3	0	absent	0	1	Tis	5.96712	0	5.96712	0	5.96712	0
16	1	77	1	1	4	1.8	0	0	0	0	1	3	0	non-brisk	0	1	1	5.92329	0	5.92329	0	5.92329	0
18	0	73	1	1	4	0.25	0	0	0	0	0	3	0	non-brisk	0	1	1	3.27945	1	2.01644	1	2.01644	1
17	1	51	1	1	4	2	0	0	0	0	0	1	0	absent	0	1	1	5.2	0	5.2	0	5.2	0
19	1	65	1	1	4	3	0	0	0	0	0	1	0	absent	1	5	3	5.97808	0	5.97808	0	5.97808	0
21	0	24	3	2	2	5	1	0	0	1	0	3	0	non-brisk	0	11	2	2.10959	1	1.17534	1	1.17534	1
20	1	59	1	1	4	1	0	0	0	0	1	3	0	non-brisk	0	1	1	1.51781	0	1.51781	0	1.51781	0
22	0	68	1	1	4	Tis	0	0	0	0	0	3	0	non-brisk	0	0	Tis	0.0630137	0	0.0630137	0	0.0630137	0
24	1	64	1	1	4	1.2	0	0	0	0	0	2	0	non-brisk	0	0	1	2.50137	1	2.50137	0	2.50137	0
23	0	64	1	1	4	1.3	0	0	0	0	0	2	0	non-brisk	0	5	1	5.2411	0	5.2411	0	5.2411	0
25	0	62	1	1	4	1	0	0	0	0	0	2	0	non-brisk	0	1	1	5.01918	0	5.01918	0	5.01918	0
27	0	59	1	1	4	5.5	1	0	0	1	1	3	0	non-brisk	0	10	2	2.29041	1	1.25205	1	1.25205	1
26	0	74	1	1	4	Tis	0	0	0	0	1	2	0	non-brisk	0	1	Tis	4.8274	0	4.8274	0	4.8274	0
29	1	46	1	1	4	14	1	1	1	1	0	1	0	absent	1	10	4	0.364384	1	0.109589	1	0.109589	1
30	1	88	2	3	3	16	1	1	0	1	0	3	0	non-brisk	0	10	2	0.0219178	0	0.0219178	0	0.0219178	0
31	1	63	2	2	1	3	0	0	0	0	0	1	congenital nevus	non-brisk	0	23	2	5.11781	0	5.11781	0	5.11781	0
32	0	38	1	5	5	0.3	0	0	0	0	0	3	0	brisk	0	1	1	3.28219	0	1.08219	1	3.28219	0
33	1	84	1	1	4	4	1	0	1	1	0	3	0	non-brisk	0	1	2	3.61096	0	3.61096	0	3.61096	0
34	1	55	1	1	4	3	0	0	0	0	0	3	0	non-brisk	1	1	3	2.74247	1	0.860274	1	0.860274	1
35	1	75	2	3	1	3.3	0	0	0	0	0	1	0	non-brisk	0	3	2	2.46301	0	1.20822	1	2.06027	1
36	0	42	2	2	3	1	0	0	0	0	0	1	dysplastic nevus	absent	0	2	1	4.30411	0	4.30411	0	4.30411	0
37	0	83	1	1	4	13	1	1	0	1	0	3	0	non-brisk	0	5	4	0.378082	1	0.0136986	1	0.0136986	1
38	1	75	1	1	4	0.8	0	0	0	0	0	3	0	non-brisk	1	0	3	0.652055	1	0.652055	1	0.652055	1
39	1	55	1	1	4	1.5	0	0	0	0	0	1	0	non-brisk	0	0	1	0.347945	0	0.347945	0	0.347945	0
40	1	79	1	1	4	0.6	0	0	0	0	0	3	0	brisk	0	0	1	4.27671	0	4.27671	0	4.27671	0
41	0	47	2	2	3	0.4	0	0	0	0	1	1	dysplastic nevus	brisk	0	0	1	4.07123	0	4.07123	0	4.07123	0
42	0	44	1	1	4	0.8	0	0	0	0	0	1	0	non-brisk	0	0	1	3.99178	0	3.99178	0	3.99178	0
43	1	69	1	1	4	1.2	0	0	0	0	0	1	0	non-brisk	0	0	1	3.01644	0	3.01644	0	3.01644	0
44	1	73	1	1	4	3.6	1	0	0	0	0	3	0	non-brisk	1	7	3	3.65753	1	2.00822	1	3.2	1
45	0	83	1	1	4	1.2	0	0	0	0	0	1	0	absent	0	0	1	2.99726	0	2.99726	0	2.99726	0
46	1	78	1	1	4	0.7	0	0	0	0	0	3	0	non-brisk	0	0	1	0.890411	0	0.890411	0	0.890411	0
47	1	85	1	1	4	2.5	0	0	0	0	0	1	0	non-brisk	0	4.5	2	3.92877	0	3.92877	0	3.92877	0
48	1	61	1	1	4	0.5	0	0	0	0	0	3	dysplastic nevus	non-brisk	0	0	1	3.95342	0	3.95342	0	3.95342	0
49	0	72	1	3	5	11	1	1	1	0	0	3	0	non-brisk	1	40	3	0.679452	1	0.315068	1	0.315068	1
50	1	42	2	2	1	Tis	0	0	0	0	0	1	0	non-brisk	0	0	Tis	3.12329	0	3.12329	0	3.12329	0
51	0	80	1	1	4	2	0	0	0	0	1	3	0	non-brisk	0	3	1	3.69041	0	3.69041	0	3.69041	0
52	1	77	1	1	4	19	1	0	1	1	0	3	0	non-brisk	1	16	3	3.52055	0	3.52055	0	3.52055	0
53	0	70	1	1	4	1.3	0	0	0	0	0	1	compound nevus	non-brisk	0	1	1	3.6	0	3.6	0	3.6	0
54	1	66	1	1	4	1	0	0	0	0	0	1	0	non-brisk	0	3	1	3.23288	0	3.23288	0	3.23288	0
55	1	86	2	4	1	42	0	0	1	1	0	3	0	non-brisk	0	16	2	3.47671	0	3.47671	1	3.47671	0
56	1	68	1	1	4	2.5	0	0	0	0	0	1	0	non-brisk	0	3	2	3.56438	0	3.56438	1	3.56438	0
57	0	86	1	1	4	3	1	0	0	0	0	1	acral type junctional nevus	non-brisk	0	4	2	3.18904	0	3.18904	0	3.18904	0
58	0	72	1	1	4	1.8	1	0	0	0	0	1	acral type junctional nevus	non-brisk	0	14	2	3.21918	0	3.21918	0	3.21918	0
59	0	57	2	2	3	0.8	0	0	0	0	0	1	0	non-brisk	0	0	1	3.23562	0	3.23562	0	3.23562	0
60	1	78	1	1	4	Tis	0	0	0	0	0	1	dysplastic nevus	non-brisk	0	0	Tis	3.3589	0	3.3589	0	3.3589	0
61	0	84	1	1	4	8	1	0	0	1	1	3	0	non-brisk	0	10	2	2.97534	0	1.19178	1	2.97534	0
62	1	87	1	1	4	2	0	0	0	0	0	1	0	non-brisk	0	1	1	0.945205	0	0.945205	0	0.945205	0
63	0	86	1	1	4	5	1	0	1	1	0	3	0	non-brisk	0	2	2	3.19726	0	1.01096	1	2.43014	0
64	1	61	2	2	1	1	0	0	0	0	0	1	0	non-brisk	0	0	1	3.1863	0	3.1863	0	3.1863	0
65	1	43	1	1	4	1.8	0	0	0	0	0		0	absent	0	1	2	1.14247	1	0.413699	0	0.413699	0
66	0	67	1	1	4	1.8	0	0	0	0	0	3	0	brisk	0	0	1	2.90137	0	2.90137	0	2.90137	0
67	0	88	1	1	4	4.1	1	0	0	0	0	3	0	non-brisk	0	5	2	0.758904	1	0.0438356	0	0.0438356	0
68	0	60	2	2	1	0.3	0	0	0	0	1	1	dysplastic nevus	non-brisk	0	0	1	0.090411	0	0.090411	0	0.090411	0
69	1	52	3	3	2	4.2	0	1	0	0	1	1	0	non-brisk	1	4	3	2.44384	1	0.290411	1	1.57808	1
70	1	62	2	3	1	0.8	0	0	0	0	0	1	compound nevus	non-brisk	0	1	1	0.117808	0	0.117808	0	0.117808	0
71	0	62	1	1	4	2	0	0	0	0	0	1	0	non-brisk	0	0	1	2.61918	0	2.61918	0	2.61918	0
72	1	68	2	2	1	1.1	0	0	0	0	1	3	0	brisk	1	4	3	0.742466	1	0.657534	1	0.657534	1
73	0	63	1	1	4	3.8	1	1	0	0	0	1	0	non-brisk	0	10	2	2.30959	0	2.30959	0	2.30959	0
74	1	21	1	1	4	5	0	0	0	0	0	3	0	non-brisk	1	1	4	0.416438	1	0.117808	1	0.117808	1
75	1	87	1	1	4	0.8	0	0	0	0	0	1	dysplastic nevus	non-brisk	0	2	1	2.08493	0	2.08493	0	2.08493	0
76	1	81	1	1	4	3	0	0	0	1	0	3	0	non-brisk	1	5	3	0.624658	0	0.0410959	1	0.0410959	1
77	0	48	2	2	3	3.9	0	0	0	0	1	1	congenital nevus	non-brisk	0	1	2	1.2	0	1.2	0	1.2	0
78	0	60	2	2	1	1.7	1	0	0	0	0	1	compound nevus	non-brisk	0	2	2	0.435616	0	0.435616	0	0.435616	0
79	0	48	1	1	4	1.8	1	0	0	0	0	1	0	non-brisk	0	2	2	2.03562	0	2.03562	0	2.03562	0
80	1	68	2	2	1	0.4	0	0	0	0	1	1	0	non-brisk	0	0	1	0.378082	1	0.378082	0	0.378082	0
81	0	79	1	1	4	3	1	0	0	0	0	1	0	brisk	0	1	2	2.06849	0	2.06849	0	2.06849	0
82	1	69	1	1	4	1.7	0	0	0	0	1	3	0	non-brisk	1	2	3	1.87397	0	0.873973	1	1.87397	0
83	1	60	1	1	4	Tis	0	0	0	0	0		0	absent	0	0	Tis	1.82192	0	1.82192	0	1.82192	0
84	1	75	1	1	4	2.8	1	0	0	0	0	3	0	non-brisk	0	10	2	0.0383562	0	0.0383562	0	0.0383562	0
85	1	72	1	1	4	2	0	1	1	0	0	3	0	non-brisk	1	3	3	1.10411	0	0.287671	1	0.334247	1
86	1	69	1	1	4	3.2	0	0	0	0	0	3	0	non-brisk	1	2	3	1.7589	0	1.7589	0	1.7589	0
87	0	84	1	1	4	5	1	0	0	0	0	1	0	non-brisk	0	20	2	1.72877	1	1.1863	1	1.1863	1
88	0	47	2	2	3	2.2	0	0	0	0	0		0	non-brisk	0	0	2	1.54521	0	1.54521	0	1.54521	0
89	1	83	1	1	4	5	0	1	0	1	1		0	non-brisk	0	4	2	0.194521	0	0.194521	0	0.194521	0
90	0	46	1	1	4	10	1	1	0	1	0		0	non-brisk	1	5	3	1.16712	1	0.550685	1	0.550685	1
91	1	82	1	1	4	3.3	0	0	0	0	1		0	non-brisk	0	4	2	1.41918	0	1.41918	0	1.41918	0
92	0	63	1	1	4	10	1	1	1	1	0		0	non-brisk	0	7	2	1.33425	0	1.33425	0	1.33425	0
93	1	92	1	1	4	2.1	1	0	0	0	0		0	non-brisk	0	1	2	1.36986	0	0.339726	1	1.36986	0
94	0	58	1	1	4	2.6	0	0	0	0	0		0	non-brisk	0	2	2	1.06849	0	1.06849	0	1.06849	0
95	0	76	1	1	4	Tis	0	0	0	0	0		0	non-brisk	0	0	Tis	1.22192	0	1.22192	0	1.22192	0
96	0	67	1	5	5	3	0	0	0	0	0		0	non-brisk	0	0	2	1.19178	0	1.19178	0	1.19178	0
97	1	75	2	2	3	Tis	0	0	0	0	0		0	non-brisk	0	3	Tis	1.22466	0	1.22466	0	1.22466	0
98	0	66	1	1	4	0.4	0	0	0	0	0		0	non-brisk	0	0	1	1.14795	0	1.14795	0	1.14795	0
99	0	46	2	2	3	0.8	0	0	0	0	0		0	non-brisk	0	1	1	0.284932	0	0.284932	0	0.284932	0
100	1	76	2	2	3	1.2	0	0	0	0	1		0	non-brisk	0	1	1	0.673973	0	0.673973	0	0.673973	0
101	1	70	1	1	4	1.9	0	0	0	0	0		0	non-brisk	0	2	1	1.04658	0	1.04658	0	1.04658	0
102	1	32	2	3	3	5.5	0	0	0	0	0		congenital nevus	non-brisk	0	4	2	0.972603	0	0.972603	0	0.972603	0
103	0	77	1	1	4	3.2	1	0	0	0	0		dysplastic nevus	non-brisk	0	7	2	0.671233	0	0.671233	0	0.671233	0
